# Supplementary material for: Patient-Reported Outcomes in Intraoral Bone Block Augmentation Compared to GBR Procedures Prior to Implant Placement: A Systematic Review
Source: J Clin Med. 2025 Jul 28;14(15):5331. doi: 10.3390/jcm14155331 (PMC12347253; doi:10.3390/jcm14155331)
Supplement: Supplementary file 1 [file jcm-14-05331-s001.zip]

Archive with 8 entries (4 files):
- jcm-3725292-supplementary/
- jcm-3725292-supplementary/Supplementary Files/
- jcm-3725292-supplementary/Supplementary Files/Supplementary Table S1.pdf
- jcm-3725292-supplementary/Supplementary Files/Supplementary Table S2.pdf
- jcm-3725292-supplementary/__MACOSX/
- jcm-3725292-supplementary/__MACOSX/Supplementary Files/
- jcm-3725292-supplementary/__MACOSX/Supplementary Files/._Supplementary Table S1.docx
- jcm-3725292-supplementary/__MACOSX/Supplementary Files/._Supplementary Table S2.docx
